# Supplementary material for: Hybrid Pd-Nanoparticles within Polymeric Network in Selective Hydrogenation of Alkynols: Influence of Support Porosity
Source: Molecules. 2022 Jun 15;27(12):3842. doi: 10.3390/molecules27123842 (PMC9228706; doi:10.3390/molecules27123842)
Supplement: Supplementary file 1 [file molecules-27-03842-s001.zip]

Archive with 1 entries (1 files):
- molecules-1754878-supplementary.pdf
